# Supplementary material for: Clustering of disulfide-rich peptides provides scaffolds for hit discovery by phage display: application to interleukin-23
Source: BMC Bioinformatics. 2016 Nov 23;17:481. doi: 10.1186/s12859-016-1350-9 (PMC5120537; doi:10.1186/s12859-016-1350-9)
Supplement: Additional file 2: — Python scripts required to run the method, as well as a PDF describing usage and requirements. (ZIP 89 kb) [file 12859_2016_1350_MOESM2_ESM.zip]

Archive with 9 entries (9 files):
- alignDisulfides.py
- alignNativeOverlap.py
- clusterPipeline.py
- clusterVisAnnotation.py
- cluster_lib.py
- pairwiseAlign.py
- salignTools.py
- setupPdb.py
- DRP_Clustering_Usage.pdf
