# Supplementary material for: Clustering of disulfide-rich peptides provides scaffolds for hit discovery by phage display: application to interleukin-23
Source: BMC Bioinformatics. 2016 Nov 23;17:481. doi: 10.1186/s12859-016-1350-9 (PMC5120537; doi:10.1186/s12859-016-1350-9)
Supplement: Additional file 2: — Python scripts required to run the method, as well as a PDF describing usage and requirements. (ZIP 89 kb) [file 12859_2016_1350_MOESM2_ESM.zip › clusterVisAnnotation.py]

from operator import itemgetter
import time
import re
import subprocess
import math
import shutil
import collections
import argparse
import sys
import os
import itertools
import cluster_lib
import logging

class ClusterVisAnnotationRunner(cluster_lib.Runner):
    def initSubclass(self):
      
        self.shutil = cluster_lib.PtpShutils()

        self.drpOrder = {}

    def sleepUntilDone(self, fileName, predicate):
        """Sleep until predicate involving fileName is true; useful for avoiding race conditions in file manipulation"""
        sleepTime = 0
        while (predicate(fileName)):
            print "sleep 1 second"
            time.sleep(1)
            sleepTime += 1
            if (sleepTime > 10):
                raise Exception("Timeout on file %s" % fileName)
    
    def readClusterFile(self):
        self.clusterSet = cluster_lib.DrpClusterSet(self.config.cluster_index_list)

        self.clusterSet.readClusterMemberFile(self.config.cluster_member_file)

        self.clusterSet.readSingletonFiles(self.config.longer_singleton_file, self.config.shorter_singleton_file, self.config.singleton_merge_cutoff)

    def runFinalAlignments(self):
        self.withinClusterAl2CoResults = {}
        for cluster in self.clusterSet.getClusterList():
            clusterOutputDir = self.getFullOutputFile(str(cluster.getClusterIndex() + 1))
            if (not os.path.exists(clusterOutputDir)):
                os.mkdir(clusterOutputDir)
            
            cluster.salignDrps(self.config.drp_pdb_directory, None, True)
            
            for drpCode in cluster.getDrpCodeList():
                sourcePdb = os.path.join(os.getcwd(), "%s_fit.pdb" % drpCode)
                if (os.path.exists(sourcePdb)):
                    finalFile = os.path.join(clusterOutputDir, "%s_fit.pdb" % drpCode)
                    shutil.move(sourcePdb, finalFile)

if __name__ == '__main__':

    parser = argparse.ArgumentParser()
    
    parser.add_argument("-r", "--run_directory", help="Directory to which output is written. Will be created if does not exists", required=True)
    parser.add_argument("-i", "--cluster_index_list", nargs='+', required=True, help="List of cluster indices to align")
    parser.add_argument("-c", "--cluster_member_file", required=True, help="Final 'cluster_members.txt' file written by clustering pipeline (usually shorter singletons file") 
    parser.add_argument("-l", "--longer_singleton_file", required=True, help="processLongerSingletons_singleton_pairs.txt file written by clustering pipeline") 
    parser.add_argument("-f", "--shorter_singleton_file", required=True, help="processLongerSingletons_singleton_pairs.txt file written by clustering pipeline") 
    parser.add_argument("-m", "--singleton_merge_cutoff", required=True, help="Singleton merge cutoff; should be identical to the one set in previous step") 
    parser.add_argument("-p", "--drp_pdb_directory", required=True, help="Directory in which PDB files live (ideally should be same directory as previous step; see documentation for details")
    
    if (len(sys.argv) < 2):
        print "Please run with '-h' for full usage"
        sys.exit()
        
    config = parser.parse_args(sys.argv[1:])

    runner = ClusterVisAnnotationRunner(config)

    runner.readClusterFile()
    
    runner.runFinalAlignments()
